# Supplementary material for: Leukocyte Ratios Predict Metastasis, Recurrence, and Mortality in Breast Cancer Patients Receiving Cytotoxic Chemotherapy
Source: Med Sci (Basel). 2025 Nov 26;13(4):285. doi: 10.3390/medsci13040285 (PMC12735196; doi:10.3390/medsci13040285)
Supplement: Supplementary file 1 [file medsci-13-00285-s001.zip]

Archive with 1 entries (1 files):
- medsci-3944003-supplementary.pdf
